# Supplementary material for: Pneumococcal carriage in children and their household contacts six years after introduction of the 13-valent pneumococcal conjugate vaccine in England
Source: PLoS One. 2018 May 25;13(5):e0195799. doi: 10.1371/journal.pone.0195799 (PMC5969732; doi:10.1371/journal.pone.0195799)
Supplement: S1 Table — (XLSX) [file pone.0195799.s001.xlsx]

## Sheet: Sheet1
2015/16 data												2012/13 data
	Cases				Carriers								Cases				Carriers
ST	<5y	5-20y	21-59y	<60	<5y	5-20y	21-59y	<60				ST	<5y	5-20y	21-59y	<60	<5y	5-20y	21-59y	<60
15B/C	19.7737	3.20339	16.0056	38.9827	19	2	1	22				11A	2	4	27	33	18	0	1	19
11A	6.59124	0	27.7431	34.3343	15	3	0	18				24F	14	1	26	41	9	4	1	14
23B	20.8723	7.47458	35.2124	63.5592	17	0	0	17				23B	8	4	12	24	13	1	0	14
10A	29.6606	3.20339	61.8885	94.7524	8	2	1	11				35F	5	2	17	24	10	2	1	13
15A	5.4927	4.27119	39.4806	49.2445	11	0	0	11				6C	3	3	21	27	7	4	1	12
23A	5.4927	2.13559	24.542	32.1703	9	1	1	11				15B/C	14	5	17	36	10	2	0	12
16F	1.09854	5.33898	20.2738	26.7113	9	1	0	10				16F	3	1	20	24	9	0	1	10
21	2.19708	1.0678	4.26817	7.53305	10	0	0	10				21	2	3	3	8	9	0	1	10
9N	10.9854	4.27119	134.447	149.704	4	3	1	8				23A	1	2	12	15	6	3	0	9
24F	12.0839	1.0678	19.2068	32.3585	7	0	0	7				22F	10	8	98	116	8	0	0	8
22F	14.281	4.27119	108.838	127.391	6	0	0	6				10A	12	3	21	36	5	1	0	6
33F	21.9708	3.20339	50.151	75.3252	4	1	1	6				17F	1	1	10	12	5	1	0	6
35B	4.39416	1.0678	18.1397	23.6017	4	1	1	6				35B	6	2	12	20	3	1	0	4
31	2.19708	0	14.9386	17.1357	3	1	1	5				35A	0	0	0	0	4	0	0	4
17F	0	1.0678	13.8715	14.9393	4	0	1	5				7F	16	27	236	279	0	2	0	2
3	16.4781	6.40678	126.978	149.863	1	2	0	3				8	9	15	248	272	0	2	0	2
35F	6.59124	1.0678	18.1397	25.7988	3	0	0	3				15A	8	3	34	45	2	0	0	2
7C	0	0	1	1	3	0	0	3				38	4	2	6	12	2	0	0	2
19A	14.281	13.8814	86.4304	114.593	2	0	0	2				19F	1	3	3	7	1	1	0	2
6C	4.39416	2.13559	12.8045	19.3343	2	0	0	2				31	0	0	6	6	2	0	0	2
38	6.59124	0	7.4693	14.0605	2	0	0	2				19A	15	6	96	117	0	0	1	1
37	0.219708	0	0	0.219708	1	1	0	2				3	13	11	75	99	1	0	0	1
34	0	2.13559	2.13408	4.26968	1	0	0	1				33F	21	6	38	65	1	0	0	1
8	26.365	17.0847	543.125	586.574	0	0	0	0				7C	0	0	2	2	1	0	0	1
12F	42.8431	22.4237	362.794	428.061	0	0	0	0				15	0	0	0	0	1	0	0	1
7F	2.19708	5.33898	60.8214	68.3575	0	0	0	0				11D	0	0	0	0	1	0	0	1
20	3.29562	4.27119	9.60338	17.1702	0	0	0	0				23C	0	0	0	0	1	0	0	1
19F	2.19708	3.20339	10.6704	16.0709	0	0	0	0				35C	0	0	0	0	1	0	0	1
1	0	5.33898	10.6704	16.0094	0	0	0	0				1	12	28	112	152	0	0	0	0
4	0	0	14.9386	14.9386	0	0	0	0				12F	16	5	77	98	0	0	0	0
9V	2.19708	0	6.40225	8.56853	0	0	0	0				9N	0	5	42	47	0	0	0	0
27	7.68978	0	0	7.49746	0	0	0	0				20	0	1	23	24	0	0	0	0
18C	1.09854	0	5.33521	6.4264	0	0	0	0				4	1	1	13	15	0	0	0	0
28A	0	0	5.33521	5.35533	0	0	0	0				14	1	1	7	9	0	0	0	0
18A	0	1.0678	3.20113	4.28426	0	0	0	0				18C	1	0	5	6	0	0	0	0
14	0	0	3.20113	3.2132	0	0	0	0				6B	1	0	5	6	0	0	0	0
6B	0	0	3.20113	3.2132	0	0	0	0				27	4	0	1	5	0	0	0	0
13	0	0	2.13408	2.14213	0	0	0	0				23F	2	1	1	4	0	0	0	0
15F	2.19708	0	0	2.14213	0	0	0	0				6A	1	0	3	4	0	0	0	0
23F	1.09854	0	1.06704	2.14213	0	0	0	0				34	0	1	2	3	0	0	0	0
24	1.09854	0	1.06704	2.14213	0	0	0	0				10F	0	0	3	3	0	0	0	0
5	1.09854	0	1.06704	2.14213	0	0	0	0				5	0	0	2	2	0	0	0	0
6A	1.09854	0	1.06704	2.14213	0	0	0	0				13	0	0	2	2	0	0	0	0
11D	1.09854	0	0	1.07107	0	0	0	0				29	1	0	1	2	0	0	0	0
12A	0	0	1.06704	1.07107	0	0	0	0				37	0	0	2	2	0	0	0	0
2	0	0	1.06704	1.07107	0	0	0	0				9V	0	0	2	2	0	0	0	0
24B	1.09854	0	0	1.07107	0	0	0	0				16	0	0	1	1	0	0	0	0
33B	0	0	1.06704	1.07107	0	0	0	0				18A	0	0	1	1	0	0	0	0
33D	0	0	1.06704	1.07107	0	0	0	0				22B	0	0	1	1	0	0	0	0
35A	0	0	1.06704	1.07107	0	0	0	0				28A	0	0	1	1	0	0	0	0
7B	0	0	1.06704	1.07107	0	0	0	0				33A	0	0	1	1	0	0	0	0
No carriage					148	55	274	477				36	0	0	0	0	0	0	0	0
												7B	0	0	0	0	0	0	0	0
												9A	0	0	0	0	0	0	0	0
												No carriage					147	88	285	520

## Sheet: Sheet2
ST	a <5y	b 5-20y	c 21-59y	Grand Total
9V	2.19708	0	6.40225	8.56853	9V
27	7.68978	0	0	7.49746	27
18C	1.09854	0	5.33521	6.4264	18C
28A	0	0	5.33521	5.35533	28A
18A	0	1.0678	3.20113	4.28426	18A
14	0	0	3.20113	3.2132	14
6B	0	0	3.20113	3.2132	6B
13	0	0	2.13408	2.14213	13
15F	2.19708	0	0	2.14213	15F
23F	1.09854	0	1.06704	2.14213	23F
24	1.09854	0	1.06704	2.14213	24
5	1.09854	0	1.06704	2.14213	5
6A	1.09854	0	1.06704	2.14213	6A
11D	1.09854	0	0	1.07107	11D
12A	0	0	1.06704	1.07107	12A
2	0	0	1.06704	1.07107	2
24B	1.09854	0	0	1.07107	24B
33B	0	0	1.06704	1.07107	33B
33D	0	0	1.06704	1.07107	33D
35A	0	0	1.06704	1.07107	35A
7B	0	0	1.06704	1.07107	7B
